# Supplementary material for: The Role of TGF-β1 and Mutant SMAD4 on Epithelial-Mesenchymal Transition Features in Head and Neck Squamous Cell Carcinoma Cell Lines
Source: Cancers (Basel). 2024 Sep 16;16(18):3172. doi: 10.3390/cancers16183172 (PMC11429651; doi:10.3390/cancers16183172)
Supplement: Supplementary file 1 [file cancers-16-03172-s001.zip]

Archive with 1 entries (1 files):
- cancers-3164746-supplementary.pdf
